# Supplementary material for: Effect of Genotype and Maternal Affective Disorder on Intronic Methylation of FK506 Binding Protein 5 in Cord Blood DNA
Source: Front Genet. 2018 Dec 17;9:648. doi: 10.3389/fgene.2018.00648 (PMC6305129; doi:10.3389/fgene.2018.00648)
Supplement: Table S2 — BBC cohort data. [file Table_2.xlsx]

## Sheet: Sheet1
Supplementary Table 2: BBC Cohort Data
R=validation	ID	case status, 0=unexposed, 1=exposed	batch, 1=discovery, 2=validation	Gestational age (wks)	Preterm	Birthweight (grams)	Maternal BMI	Ancestry (1=Black/African American; 2=White; 3=Hispanic; 4=Asian; 5=Haitian; 6=Cape Verdian; 7=Pacific Islander; 8=Other)	Maternal Age (yrs)	General Stress 0=Not stressful; 1=Average; 2=Very stressful) score	Genotype	Intron 5 CpG-1	CpG-2	CpG-3	CpG-4	CpG-5
1	155	1	1	36.29	Yes	2635	22.9374	1	37.8919	Average	CC	9.9	8.02	1.76	7.02	5.9
2	387	1	1	34.86	Yes	2798	33.6423	1	35.4771	Average	CT	17.39	6.86	11.14	11.07	12.08
3	445	1	1	25.85	Yes	908	31.9522	1	31.7782	Not stressful	CT	17.14	10.86	9.06	13.13	12.43
4	929	1	1	36.14	Yes	2580	23.1802	1	25.6016	Not stressful	CT	16.24	9.53	20.52	15.95	17.64
5	1257	1	1	35	Yes	2785	20.5534	1	30.5216	Very stressful	CC	12.58	6.11	15.49	13.11	13.94
6	1353	1	1	29.4286	Yes	1020	18.6912	1	24.8843	Very stressful	CT	13.83	5.73	7.05	9.28	7.43
7	1571	1	1	35.2857	Yes	2410	17.482	1	20.9144	Average	CT	11.36	6.84	19.18	15.95	18.56
8	2847	1	1	31.8571	Yes	1220	25.9763	5	30.7406	Average	TT	14.64	10.97	25.35	21.51	22.85
9	780	1	1	38.86	No	2950	19.5707	5	35.7892	Average	CT	14.53	6.72	7.09	13.07	14.92
10	1142	1	1	38.43	No	3185	28.402	3	39.3703	Average	CC	6.55	6.08	10.06	11.72	11.04
11	2570	1	1	39.85	No	3690	28.9753	1	29.6427	Not stressful	CT	24.48	13.31	7.63	7.06	7.1
12	3000	1	1	38.2857	No	3195	20.3762	1	38.2286	Average	CC	15.68	5.8	11.15	11.23	10.58
13	3114	1	1	40.4286	No	3495	26.432	3	43.6769	Not stressful	CC	14.47	9.99	13.79	14.29	13.75
14	3836	1	1	39.8571	No	2790	24.544	3	18.9541	Not stressful	CC	11.38	9.02	12.04	14.35	13.08
15	4224	1	1	37	No	3030	19.6915	2	25.0322	Average	CC	13.67	6.97	8.11	8.47	6.34
16	4808	1	1	41.1429	No	3195	16.0927	1	23.7399	Not stressful	TT	17.09	10.94	29.1	31.98	34.27
17	3719	0	1	37.2857	No	2465	19.781	1	24.9117	NA	CC	14.97	9.23	10.45	11.7	8.9
18	1274	0	1	37.71	No	3000	33.9658	1	25.6071	Average	TT	12.36	10.06	8.79	10.31	8.55
19	1126	0	1	39.29	No	3155	26.5608	3	43.4552	Average	CT	13.37	6.44	8.55	8.89	6.98
20	2058	0	1	40	No	2975	24.1294	1	20.846	Average	CC	15.57	12.64	9.84	12.72	9.57
21	3134	0	1	39.2857	No	2665	22.5354	1	30.5161	Not stressful	CC	7.1	4.3	5.76	8.23	5.6
22	3748	0	1	38.8571	No	3670	29.0228	1	38.1985	NA	TT	23.12	17.96	22.43	19.98	24.71
23	4040	0	1	37.7143	No	3000	27.6031	3	18.924	Average	CT	9.75	5.44	5.27	7.61	5.85
24	4122	0	1	38.2857	No	2940	39.949	1	31.7399	Average	CT	22.11	11.23	14.95	15.26	14.7
25	4464	0	1	39.8571	No	3895	26.2443	1	23.8001	NA	CC	23.91	17.99	12.44	12.41	13.55
26	5590	0	1	40.2857	No	3090	20.4563	1	34.872	NA	CT	17.86	8.55	8.84	9.02	8.79
27	4780	0	1	38.8571	No	3240	25.3268	1	37.7851	average	CC	14.9	9.34	7.57	9.54	6.85
28	5498	0	1	39.5714	No	4055	23.0743	3	39.2334	Not stressful	CC	18.02	11.394	13.812	15.336	13.13
29	6078	0	1	40.2857	No	3490	39.0599	2	24.9938	NA	CT	15.24	14.01	19.87	20.83	19.62
30	4934	0	1	40.71	No	3520	36.0233	1	29.6591	Very stressful	CC	14.78	7.7	7.9	19.16	7.02
31	6892	0	1	41.7143	No	3779	22.6417	5	30.8693	average	TT	20.21	14.79	18.84	23.1	22.21
32	7028	0	1	41.1429	No	3490	27.4961	5	35.4059	Average	TT	12.74	8.88	14.68	12.72	14.13
10R	5720	1	2	39.1429	No	2775	20.4674	1	27.3484	Average	CC	24.12	12.59	9.04	7.26	8.89
11R	5834	0	2	38.2857	No	3750	24.8284	3	28.5914	Not stressful	TT	17.67	10.09	5.62	6.94	5.57
12R	3850	1	2	40.7143	No	3520	36.0233	1	29.6591	Very stressful	CT	20.6	12.86	20.81	18.1	20.41
13R	4272	0	2	39.8571	No	3840	24.7343	2	34.5763	Average	TT	13.37	6.57	2.13	5.83	3.1
14R	4358	0	2	38.2857	No	2995	26.301	3	24.783	Average	CC	16.81	9.4	9.02	9.04	9.17
15R	4522	1	2	39	No	3325	22.9894	3	24.0411	Very stressful	CT	15.86	10.22	14.96	10.47	8.53
16R	6696	0	2	37.5714	No	3100	35.3137	1	30.2697	average	CT	24.49	8.2	16.64	14.18	12.62
17R	7100	1	2	37.1429	No	2660	20.9407	2	31.269	Average	TT	21.73	14.44	19.46	21.81	18.82
18R	7244	1	2	41.4286	No	3285	33.0173	5	36.5366	Average	CC	2.76	7.05	2.98	7.11	2.95
19R	7270	0	2	40.5714	No	3585	33.804	2	29.0568	NA	CT	16.25	8.73	20.85	21.16	20.31
1R	4936	0	2	40.7143	No	4120	20.5476	2	29.9247	NA	CT	19	11.42	17.29	9.48	7.95
20R	7618	0	2	40	No	3040	NA	2	27.0116	Not stressful	CC	18.07	14.51	21.97	22.85	20.15
21R	7782	0	2	38.7143	No	3130	18.3285	5	33.859	Not stressful	CC	23.325	10.98	15.85	10.81	11.22
22R	7976	1	2	38.4286	No	3435	47.3359	1	28.3094	NA	CT	14.5	6.73	6.1	7.33	6.89
23R	8478	0	2	38.5714	No	2845	27.9826	3	34.2368	Not stressful	CT	21.55	8.2	18.68	13.19	9.84
24R	4931	1	2	39.1429	No	2745	15.6835	2	33.2676	average	CC	21.61	12.05	13.7	8.26	10.36
25R	9966	1	2	41.43	No	3375	21.4082	2	23.5236	NA	CC	25.04	9.91	18	13.36	12.08
26R	10040	0	2	39.71	No	3305	19.9071	1	24.1259	NA	CT	23.02	13.37	18.58	25.54	19.31
27R	10192	1	2	38.43	No	4060	26.571	2	24.3066	Very stressful	CT	18.23	8.21	13.57	15.41	12.43
28R	10308	1	2	41.1429	No	3285	NA	1	25.0869	NA	CT	18.69	11.17	16.83	17.16	16.41
2R	4994	0	2	38.8571	No	3265	28.828	3	23.896	Not stressful	CT	18.09	11.56	10.07	13.07	9.46
3R	5118	1	2	39.2857	No	3040	23.9642	3	23.6961	average	CT	15.11	9.85	4.42	5.65	4.15
4R	5206	0	2	39.7143	No	3520	25.6228	1	26.7598	Average	CT	17.13	11.09	20.05	17.1	19.57
5R	5214	1	2	39	No	2695	21.2051	3	25.3279	Very stressful	CT	16.68	12.16	11.51	14.1	11.15
6R	5436	1	2	39.7143	No	3305	25.9087	3	35.6851	average	CT	18.04	10.16	8.71	7.64	6.43
7R	5488	0	2	41.5714	No	3300	25.7616	2	25.9055	Not stressful	CT	18.62	10.52	15.23	14.97	13.29
8R	5591	0	2	40.2857	No	3090	20.4563	1	34.872	NA	CT	24.29	14.92	18.4	19.31	17.81
9R	5598	1	2	41.4286	No	3205	26.5944	1	37.0541	NA	CT	12.76	9.6	7.11	9.69	8
